# Supplementary material for: Epstein-Barr Virus DNAemia and post-transplant lymphoproliferative disorder in pediatric solid organ transplant recipients
Source: PLoS One. 2022 Oct 18;17(10):e0269766. doi: 10.1371/journal.pone.0269766 (PMC9578615; doi:10.1371/journal.pone.0269766)
Supplement: S2 Data — (CSV) [file pone.0269766.s002.csv]

subject_id	Race_Ethnicity	Gender	Organ_Type	Age_in_Years_at_Transplant	EBV_IgG_Donor_	EBV_IgM_Donor_	EBV_Serostatus__Recipient_	Most_Recent_Patient_Status	transplant_episode	induction	days_between transplant and PTLD
1	Black	Female	Kidney	9	Negative	Negative	Not Done	LIVING	1	1
1	Black	Female	Heart	9	Negative	Negative	Negative	LIVING	1	1
2	Black	Male	Liver	5	Positive	Negative	Positive	LIVING	1	0
3	White	Female	Liver	0	Positive	Positive	Negative	LIVING	1	0
4	Black	Female	Heart	0	Negative	Negative	Positive	LIVING	1	1
5	White	Female	Heart	0	Negative	Not Done	Negative	LIVING	1
6	White	Male	Lung	16	Negative	Positive	Negative	DEAD	1	0	318
7	Black	Male	Liver	0	Negative	Negative	Negative	LIVING	1	0
8	White	Male	Heart	1	Negative	Negative	Negative	DEAD	1	1
9	Black	Female	Liver	0	Positive	Negative	Positive	LIVING	1	0
10	Amer Ind/Alaska Native	Male	Heart	12	Positive	Negative	Positive	LIVING	1	1
11	Hispanic	Female	Liver	17	Positive	Negative	Positive	LIVING	1	0
12	White	Female	Liver	8	Positive	Negative	Negative	LIVING	1	0
13	White	Male	Lung	16	Positive	Negative	Positive	DEAD	1	0
14	White	Female	Liver	1	Negative	Negative	Negative	LIVING	1	0
15	White	Male	Liver	0	Positive	Negative	Negative	LIVING	1	0
16	White	Male	Liver	7	Positive	Not Done	Negative	LIVING	1	0
17	White	Female	Liver	0	Negative	Not Done	Negative	LIVING	1	0
18	Hispanic	Female	Liver	0	Positive	Not Done	Negative	LIVING	1	0
19	White	Female	Liver	3	Positive	Negative	Negative	LIVING	1	0
20	White	Male	Kidney	15	Not Reported	Not Reported	Positive	LIVING	1
21	Black	Female	Kidney	14	Positive	Negative	Negative	RETRANSPLANTED	1	0
22	Black	Female	Liver	1	Positive	Negative	Negative	LIVING	1	0
23	Black	Male	Kidney	4	Positive	Negative	Positive	LIVING	1	0
24	White	Male	Kidney	17	Positive	Negative	Negative	LIVING	1	0
25	White	Female	Liver	0	Positive	Negative	Negative	LIVING	1	0
26	Black	Male	Kidney	10	Positive	Negative	Positive	LIVING	1	1
27	White	Male	Heart	0	Positive	Not Done	Positive	LIVING	1	0
28	Hispanic	Male	Pancreas	1	Indeterminate	Negative	Negative	RETRANSPLANTED	1	1	590
28	Hispanic	Male	Liver	1	Indeterminate	Negative	Negative	RETRANSPLANTED	1	1	590
28	Hispanic	Male	Intestine	1	Indeterminate	Negative	Negative	RETRANSPLANTED	1	1	590
28	Hispanic	Male	Pancreas	3	Negative	Negative	Positive	LIVING	2	0
28	Hispanic	Male	Liver	3	Negative	Negative	Positive	LIVING	2	0
28	Hispanic	Male	Intestine	3	Negative	Negative	Positive	LIVING	2	0
29	White	Female	Heart	0	Positive	Indeterminate	Positive	LIVING	1	0
30	Hispanic	Male	Liver	1	Positive	Negative	Negative	LIVING	1	0
31	White	Female	Kidney	15	Not Reported	Not Reported	Positive	LIVING	1	1
32	Multiracial	Female	Liver	1	Negative	Negative	Negative	LIVING	1	0
33	White	Male	Liver	1	Positive	Negative	Negative	LIVING	1	0
34	White	Male	Liver	0	Positive	Negative	Negative	LIVING	1	0
35	Black	Female	Heart	10	Positive	Negative	Positive	LIVING	1	0
36	White	Female	Pancreas	0	Negative	Negative	Negative	RETRANSPLANTED	1	1
36	White	Female	Liver	0	Negative	Negative	Negative	RETRANSPLANTED	1	1
36	White	Female	Intestine	0	Negative	Negative	Negative	RETRANSPLANTED	1	1
36	White	Female	Intestine	1	Negative	Negative	Positive	RETRANSPLANTED	2	1
36	White	Female	Liver	1	Negative	Negative	Positive	RETRANSPLANTED	2	1
36	White	Female	Pancreas	1	Negative	Negative	Positive	RETRANSPLANTED	2	1
36	White	Female	Intestine	6	Negative	Negative	Positive	LIVING	3	1
36	White	Female	Pancreas	6	Negative	Negative	Positive	LIVING	3	1
36	White	Female	Liver	6	Negative	Negative	Positive	LIVING	3	1
37	Black	Female	Liver	0	Positive	Negative	Negative	DEAD	1	0
37	Black	Female	Intestine	0	Positive	Negative	Negative	DEAD	1	0
37	Black	Female	Pancreas	0	Positive	Negative	Negative	DEAD	1	0
38	White	Male	Liver	0	Unknown	Unknown	Negative	LIVING	1	0
39	White	Female	Liver	0	Positive	Negative	Positive	RETRANSPLANTED	1	0
39	White	Female	Liver	0	Negative	Negative	Negative	LIVING	2	0
40	White	Male	Heart	9	Positive	Negative	Positive	LIVING	1	1
41	White	Male	Intestine	2	Negative	Negative	Negative	LIVING	1	0
42	White	Female	Liver	3	Not Reported	Not Reported	Negative	LIVING	1	0
43	White	Female	Heart	0	Positive	Negative	Positive	DEAD	1	0
44	Black	Female	Liver	0	Positive	Negative	Negative	LIVING	1	0
45	White	Female	Liver	0	Positive	Negative	Negative	RETRANSPLANTED	1	0
45	White	Female	Liver	0	Positive	Negative	Negative	LIVING	2	0
46	Black	Male	Heart	0	Negative	Negative	Positive	DEAD	1	0
47	White	Female	Liver	12	Positive	Negative	Positive	LIVING	1
48	White	Female	Heart	0	Positive	Negative	Positive	LIVING	1	0
49	White	Male	Heart	12	Positive	Negative	Positive	LIVING	1	1
50	White	Male	Liver	0	Positive	Negative	Negative	LIVING	1	0
51	Black	Male	Kidney	12	Positive	Negative	Not Done	LIVING	1	1
52	White	Male	Liver	7	Positive	Negative	Positive	LIVING	1	0
53	White	Male	Kidney	17	Positive	Negative	Negative	LIVING	1	1
54	Black	Female	Liver	0	Positive	Negative	Negative	LIVING	1	0
55	Asian	Male	Intestine	1	Positive	Negative	Negative	LIVING	1	1
56	White	Female	Lung	16	Positive	Negative	Positive	LIVING	1	0
57	White	Female	Kidney	8	Not Reported	Not Reported	Negative	LIVING	1	0
58	Black	Female	Liver	11	Positive	Negative	Negative	LIVING	1	0
59	Black	Female	Heart	0	Positive	Negative	Positive	DEAD	1	0
60	White	Male	Kidney	15	Positive	Negative	Positive	LIVING	1	0
61	White	Female	Heart	2	Negative	Negative	Positive	DEAD	1	0
62	Black	Male	Heart	0	Negative	Negative	Positive	LIVING	1	0
63	White	Female	Lung	17	Positive	Negative	Positive	DEAD	1	0
64	Black	Male	Liver	0	Positive	Negative	Negative	RETRANSPLANTED	1	0
64	Black	Male	Liver	1	Negative	Negative	Positive	LIVING	2	0
65	Hispanic	Female	Heart	0	Negative	Negative	Negative	LIVING	1	1
66	Hispanic	Male	Liver	0	Negative	Negative	Positive	LIVING	1	0
67	White	Female	Heart	1	Negative	Not Done	Positive	LIVING	1	1
68	White	Female	Liver	17	Indeterminate	Negative	Positive	LIVING	1	0
69	White	Male	Liver	15	Positive	Negative	Negative	LIVING	1	1
70	Black	Male	Liver	15	Positive	Negative	Negative	LIVING	1	0
71	White	Male	Heart	0	Positive	Negative	Positive	LIVING	1	0
72	White	Male	Intestine	4	Negative	Not Done	Negative	LIVING	1	1	86
72	White	Male	Liver	4	Negative	Not Done	Negative	LIVING	1	1	86
72	White	Male	Pancreas	4	Negative	Not Done	Negative	LIVING	1	1	86
73	White	Male	Liver	7	Positive	Not Done	Positive	LIVING	1	0
74	White	Female	Lung	17	Negative	Negative	Negative	DEAD	1	0
75	White	Female	Liver	0	Negative	Negative	Negative	LIVING	1
76	White	Male	Heart	16	Positive	Negative	Positive	LIVING	1	1
77	White	Male	Liver	1	Negative	Negative	Negative	LIVING	1	0
78	Hispanic	Female	Liver	4	Positive	Negative	Negative	LIVING	1	0
79	Amer Ind/Alaska Native	Male	Heart	13	Negative	Negative	Negative	LIVING	1	1
80	Black	Female	Liver	1	Negative	Negative	Positive	LIVING	1	0
81	Black	Female	Heart	5	Positive	Not Done	Negative	LIVING	1	0
82	White	Male	Kidney	16	Positive	Negative	Not Done	LIVING	1	1
83	Hispanic	Female	Liver	15	Positive	Negative	Positive	LIVING	1	0
84	Black	Male	Heart	17	Positive	Negative	Positive	DEAD	1	0
85	Black	Female	Heart	8	Positive	Negative	Positive	LIVING	1	0
86	Black	Female	Intestine	1	Negative	Negative	Negative	LIVING	1	0
87	Hispanic	Male	Liver	1	Positive	Negative	Negative	LIVING	1	0
88	White	Female	Lung	18	Positive	Negative	Negative	LIVING	1	0
89	White	Female	Liver	15	Positive	Negative	Negative	LIVING	1	0
90	Black	Female	Heart	1	Positive	Negative	Negative	LIVING	1	0
91	White	Female	Intestine	4	Negative	Negative	Positive	LIVING	1	0
92	Black	Female	Heart	8	Positive	Negative	Negative	LIVING	1	0
93	White	Female	Liver	1	Positive	Negative	Negative	LIVING	1	0
94	White	Female	Heart	16	Positive	Negative	Positive	LIVING	1	0
95	Hispanic	Female	Kidney	8	Positive	Negative	Positive	LIVING	1	0	199
95	Hispanic	Female	Liver	12	Negative	Negative	Positive	LIVING	2	0
96	White	Female	Heart	13	Positive	Negative	Positive	LIVING	1	1
97	White	Male	Kidney	1	Not Reported	Not Reported	Negative	LIVING	1	0
98	Black	Female	Kidney	8	Positive	Not Done	Negative	LIVING	1	1
99	White	Male	Liver	6	Positive	Negative	Negative	LIVING	1	0
100	Black	Male	Liver	15	Positive	Negative	Negative	LIVING	1	0
101	White	Male	Heart	4	Positive	Negative	Negative	LIVING	1	0
102	White	Female	Liver	2	Positive	Negative	Negative	LIVING	1	1
103	White	Male	Heart	14	Positive	Negative	Positive	LIVING	1	1
104	White	Male	Heart	15	Positive	Negative	Negative	LIVING	1	0
105	Black	Male	Liver	1	Indeterminate	Negative	Negative	LIVING	1	0
106	White	Female	Lung	17	Positive	Negative	Positive	LIVING	1	0
107	White	Male	Liver	4	Negative	Negative	Negative	LIVING	1	0
108	Black	Male	Kidney	16	Positive	Negative	Positive	LIVING	1	0
109	Hispanic	Male	Intestine	6	Negative	Not Done	Negative	LIVING	1	1
109	Hispanic	Male	Pancreas	6	Negative	Not Done	Negative	LIVING	1	1
109	Hispanic	Male	Liver	6	Negative	Not Done	Negative	LIVING	1	1
110	Multiracial	Male	Liver	0	Positive	Negative	Negative	LIVING	1	0
111	White	Female	Heart	0	Negative	Negative	Positive	RETRANSPLANTED	1	0
112	White	Female	Liver	0	Negative	Negative	Negative	LIVING	1	0
113	White	Female	Heart	10	Positive	Negative	Positive	LIVING	1	1
114	Hispanic	Male	Kidney	16	Not Reported	Not Reported	Positive	LIVING	1	0
115	White	Male	Liver	14	Indeterminate	Negative	Negative	LIVING	1	0
116	Black	Male	Liver	14	Positive	Not Done	Positive	LIVING	1	0
117	White	Female	Lung	16	Positive	Negative	Negative	DEAD	1	0
118	Black	Female	Heart	17	Positive	Negative	Positive	DEAD	1	0
119	Black	Male	Liver	14	Positive	Negative	Positive	LIVING	1	0
120	Black	Female	Heart	14	Positive	Negative	Positive	LIVING	1	1
121	White	Female	Kidney	16	Not Reported	Not Reported	Not Done	LIVING	1	0
122	Black	Male	Kidney	12	Negative	Negative	Positive	LIVING	1	1
123	White	Male	Heart	14	Positive	Positive	Negative	LIVING	1	0
124	White	Male	Kidney	4	Positive	Negative	Negative	LIVING	1	1
125	Black	Male	Liver	0	Positive	Not Done	Positive	LIVING	1	0
126	White	Male	Liver	7	Positive	Unknown	Positive	LIVING	1	0
126	White	Male	Kidney	7	Positive	Unknown	Unknown	LIVING	1	0
127	White	Male	Heart	0	Negative	Not Done	Positive	LIVING	1	1
128	Hispanic	Male	Intestine	2	Negative	Negative	Negative	LIVING	1	0
128	Hispanic	Male	Liver	2	Negative	Negative	Negative	LIVING	1	0
128	Hispanic	Male	Pancreas	2	Negative	Negative	Negative	LIVING	1	0
129	White	Female	Lung	16	Positive	Negative	Positive	LIVING	1	0
130	Black	Male	Kidney	18	Negative	Negative	Negative	LIVING	1	0	230
131	White	Male	Heart	4	Negative	Negative	Positive	LIVING	1	1
132	White	Male	Liver	2	Positive	Negative	Positive	LIVING	1	0
133	Black	Female	Intestine	9	Negative	Negative	Negative	RETRANSPLANTED	1	0
133	Black	Female	Liver	15	Positive	Negative	Positive	LIVING	2	1
133	Black	Female	Pancreas	15	Positive	Negative	Positive	LIVING	2	1
133	Black	Female	Intestine	15	Positive	Negative	Positive	LIVING	2	1
134	White	Male	Liver	8	Positive	Negative	Negative	LIVING	1	0
135	White	Male	Kidney	17	Not Reported	Not Reported	Unknown	LOST	1	1
136	White	Female	Lung	18	Positive	Negative	Negative	DEAD	1	0
137	Black	Male	Liver	0	Negative	Negative	Negative	LIVING	1	0
138	White	Male	Liver	4	Positive	Negative	Positive	LIVING	1	0
139	White	Female	Liver	0	Positive	Negative	Positive	LIVING	1	0
140	White	Male	Heart	17	Positive	Negative	Negative	LIVING	1	0
141	White	Male	Liver	1	Negative	Negative	Negative	LIVING	1	0
142	Hispanic	Female	Liver	0	Indeterminate	Negative	Positive	LIVING	1	0
143	White	Male	Kidney	18	Not Reported	Not Reported	Positive	LIVING	1	0
144	White	Female	Intestine	3	Negative	Not Done	Negative	LIVING	1	1
145	Black	Male	Liver	1	Positive	Negative	Positive	LIVING	1	0
146	Black	Female	Liver	3	Unknown	Unknown	Positive	LIVING	1	0
147	White	Female	Kidney	1	Not Reported	Not Reported	Negative	LIVING	1	0
148	Black	Male	Heart	13	Positive	Negative	Positive	LIVING	1	0
149	White	Female	Liver	0	Positive	Negative	Positive	LIVING	1	0
150	Black	Male	Liver	0	Positive	Negative	Not Done	LIVING	1	0
151	White	Male	Liver	15	Positive	Negative	Negative	LIVING	1	0
152	White	Female	Liver	2	Positive	Negative	Negative	LIVING	1	0
153	Black	Female	Liver	0	Negative	Negative	Positive	LIVING	1	0
154	Black	Male	Liver	15	Negative	Negative	Positive	DEAD	1	0
155	White	Female	Lung	17	Not Done	Not Done	Positive	RETRANSPLANTED	1	0
156	Black	Male	Liver	0	Positive	Negative	Negative	LIVING	1	0
157	White	Female	Liver	12	Unknown	Unknown	Positive	RETRANSPLANTED	1	0
157	White	Female	Liver	13	Positive	Negative	Positive	LIVING	2	0
158	White	Male	Heart	14	Positive	Negative	Positive	LIVING	1	0
159	White	Male	Kidney	14	Positive	Negative	Negative	LIVING	1	1	99
160	White	Female	Heart	12	Positive	Negative	Negative	LIVING	1	0
161	White	Female	Heart	17	Positive	Negative	Negative	LIVING	1	0
162	Asian	Female	Liver	0	Positive	Not Done	Positive	LIVING	1		490
163	White	Female	Lung	18	Positive	Negative	Positive	RETRANSPLANTED	1	0
164	Black	Male	Heart	9	Not Done	Not Done	Positive	RETRANSPLANTED	1	0
164	Black	Male	Heart	17	Positive	Negative	Positive	LIVING	2	1
164	Black	Male	Kidney	18	Positive	Not Done	Not Done	LIVING	3	1
165	White	Male	Kidney	17	Positive	Negative	Positive	LIVING	1	0
166	White	Male	Liver	0	Not Reported	Not Reported	Negative	RETRANSPLANTED	1	0	132
166	White	Male	Liver	7	Positive	Negative	Positive	LIVING	2	0
167	Black	Male	Heart	10	Positive	Positive	Positive	LIVING	1	0
168	Asian	Male	Liver	8	Negative	Negative	Negative	LIVING	1	0
169	Black	Male	Liver	1	Negative	Negative	Negative	LIVING	1	0
170	White	Female	Lung	18	Positive	Negative	Negative	DEAD	1	0
171	Black	Male	Liver	1	Positive	Negative	Negative	LIVING	1	0
171	Black	Male	Pancreas	1	Positive	Negative	Negative	LIVING	1	0
171	Black	Male	Intestine	1	Positive	Negative	Negative	LIVING	1	0
172	White	Male	Liver	0	Not Reported	Not Reported	Negative	LIVING	1	0
173	White	Male	Intestine	3	Positive	Negative	Negative	LIVING	1	1	60
174	Black	Male	Liver	0	Negative	Negative	Negative	LIVING	1	0
175	White	Female	Intestine	1	Not Done	Negative	Negative	LIVING	1	0	2390
176	Hispanic	Male	Heart	17	Positive	Negative	Positive	LIVING	1	0
177	White	Male	Liver	0	Positive	Positive	Negative	LIVING	1	0
178	Hispanic	Female	Heart	8	Negative	Negative	Positive	LIVING	1	0
179	White	Female	Lung	16	Positive	Not Done	Positive	RETRANSPLANTED	1	0
179	White	Female	Lung	17	Positive	Negative	Positive	DEAD	2	0
180	Black	Male	Heart	4	Positive	Negative	Negative	DEAD	1	1
181	Black	Female	Heart	16	Positive	Negative	Positive	LIVING	1	0
182	White	Male	Liver	0	Positive	Negative	Negative	LIVING	1	0
183	White	Male	Liver	0	Not Reported	Not Reported	Negative	LIVING	1	0
184	White	Female	Liver	0	Positive	Negative	Negative	LIVING	1
185	Asian	Male	Kidney	12	Positive	Negative	Positive	LIVING	1	0
186	White	Male	Liver	3	Positive	Not Done	Negative	LOST	1	0
187	Black	Male	Heart	3	Negative	Negative	Positive	LIVING	1	0
188	Hispanic	Female	Heart	0	Positive	Negative	Positive	LIVING	1	0
189	Multiracial	Female	Liver	0	Positive	Negative	Negative	LIVING	1	0
190	White	Female	Heart	3	Positive	Negative	Positive	LIVING	1	1
191	White	Male	Intestine	1	Negative	Not Done	Negative	LIVING	1	0
192	White	Female	Heart	0	Negative	Negative	Positive	LIVING	1	0
193	Black	Male	Kidney	10	Positive	Negative	Negative	LIVING	1	0
194	Black	Male	Kidney	17	Negative	Negative	Positive	LIVING	1	0
195	Multiracial	Male	Liver	0	Positive	Negative	Positive	LIVING	1	0
196	White	Female	Heart	5	Positive	Negative	Positive	LIVING	1	1
197	Black	Female	Heart	15	Positive	Negative	Positive	LIVING	1	1
198	White	Female	Liver	1	Negative	Negative	Negative	RETRANSPLANTED	1	1
198	White	Female	Intestine	1	Negative	Negative	Negative	RETRANSPLANTED	1	1
198	White	Female	Pancreas	1	Negative	Negative	Negative	RETRANSPLANTED	1	1
198	White	Female	Pancreas	1	Positive	Negative	Negative	LIVING	2	1
198	White	Female	Intestine	1	Positive	Negative	Negative	LIVING	2	1
198	White	Female	Liver	1	Positive	Negative	Negative	LIVING	2	1
199	Black	Male	Liver	0	Positive	Negative	Positive	LIVING	1	0
200	Black	Male	Liver	0	Positive	Negative	Negative	LIVING	1
201	Black	Male	Liver	16	Negative	Negative	Positive	LIVING	1	0
202	White	Male	Heart	0	Positive	Negative	Positive	DEAD	1	0
203	Black	Male	Liver	6	Negative	Negative	Negative	LIVING	1	0
204	White	Male	Liver	0	Negative	Negative	Negative	LIVING	1	0
205	White	Female	Liver	0	Not Reported	Not Reported	Positive	LIVING	1	0
206	White	Female	Lung	17	Positive	Negative	Positive	DEAD	1	0
207	Black	Female	Liver	17	Positive	Negative	Negative	LIVING	1	0
208	Hispanic	Male	Liver	0	Positive	Not Done	Positive	LIVING	1	0	150
209	Black	Female	Liver	1	Positive	Negative	Positive	LIVING	1	0
210	Hispanic	Male	Liver	12	Positive	Indeterminate	Positive	LIVING	1	0
211	Black	Female	Kidney	13	Negative	Negative	Positive	LIVING	1	0
212	White	Male	Liver	1	Negative	Negative	Negative	LIVING	1	0
213	Hispanic	Male	Liver	5	Negative	Not Done	Negative	LIVING	1	0
214	Black	Female	Heart	1	Positive	Negative	Positive	RETRANSPLANTED	1	0
215	White	Male	Heart	16	Positive	Negative	Positive	LIVING	1	1
216	Hispanic	Female	Lung	18	Positive	Negative	Positive	DEAD	1	0
217	White	Male	Liver	0	Negative	Not Done	Negative	DEAD	1	0
218	Black	Female	Heart	14	Unknown	Unknown	Positive	DEAD	1	0
219	White	Female	Liver	18	Positive	Negative	Positive	LIVING	1	0
220	Asian	Female	Liver	0	Positive	Negative	Negative	DEAD	1	0
221	Black	Female	Liver	14	Positive	Negative	Positive	LIVING	1	0
222	Black	Male	Liver	0	Not Done	Negative	Negative	RETRANSPLANTED	1	0
222	Black	Male	Liver	2	Positive	Negative	Positive	RETRANSPLANTED	2	0
222	Black	Male	Liver	2	Negative	Negative	Positive	LIVING	3	0
223	White	Male	Kidney	14	Negative	Negative	Negative	LIVING	1	0
224	Asian	Male	Intestine	9	Positive	Negative	Positive	LIVING	1	0	1094
225	Black	Male	Heart	17	Positive	Negative	Positive	LIVING	1	0
226	White	Female	Heart	17	Positive	Indeterminate	Negative	LIVING	1	1
227	Black	Male	Heart	0	Not Done	Not Done	Negative	LIVING	1	0	782
228	White	Male	Heart	0	Negative	Negative	Positive	LIVING	1	1
229	White	Male	Liver	0	Not Reported	Not Reported	Positive	LIVING	1	0
230	Black	Female	Liver	0	Negative	Negative	Negative	DEAD	1	0
231	White	Male	Kidney	8	Not Reported	Not Reported	Negative	LIVING	1	0
232	White	Male	Heart	0	Positive	Negative	Negative	LIVING	1	0
233	White	Male	Heart	18	Positive	Negative	Negative	DEAD	1	1
234	Hispanic	Female	Kidney	18	Positive	Negative	Not Done	LIVING	1	0
235	White	Male	Liver	0	Positive	Negative	Negative	LIVING	1	0
236	Amer Ind/Alaska Native	Female	Liver	4	Positive	Negative	Negative	RETRANSPLANTED	1	0
236	Amer Ind/Alaska Native	Female	Liver	4	Positive	Negative	Negative	RETRANSPLANTED	2	0
236	Amer Ind/Alaska Native	Female	Liver	4	Negative	Negative	Negative	DEAD	3	0
237	Black	Male	Heart	4	Positive	Negative	Positive	LIVING	1	1
238	Black	Male	Liver	5	Negative	Negative	Positive	LIVING	1	0
239	Black	Female	Heart	17	Positive	Negative	Positive	LIVING	1	0
240	Hispanic	Male	Liver	3	Positive	Negative	Negative	LIVING	1	0
241	Multiracial	Female	Liver	0	Positive	Negative	Positive	DEAD	1	0
242	Hispanic	Male	Liver	11	Positive	Negative	Positive	LIVING	1	0
243	Black	Male	Heart	0	Positive	Negative	Positive	LIVING	1	1
244	Hispanic	Male	Liver	3	Negative	Negative	Negative	LIVING	1	0
245	White	Male	Heart	13	Positive	Negative	Negative	LIVING	1	0
246	Hispanic	Male	Liver	0	Negative	Negative	Positive	LIVING	1	0
247	White	Female	Heart	0	Positive	Negative	Positive	DEAD	1	1
248	Hispanic	Female	Kidney	15	Positive	Negative	Positive	LIVING	1	0
249	Black	Female	Liver	1	Positive	Not Done	Negative	LIVING	1	0
250	White	Male	Liver	1	Negative	Negative	Negative	RETRANSPLANTED	1	0
250	White	Male	Intestine	1	Negative	Negative	Negative	RETRANSPLANTED	1	0
250	White	Male	Pancreas	1	Negative	Negative	Negative	RETRANSPLANTED	1	0
250	White	Male	Pancreas	1	Positive	Negative	Negative	DEAD	2	0
250	White	Male	Intestine	1	Positive	Negative	Negative	DEAD	2	0
250	White	Male	Liver	1	Positive	Negative	Negative	DEAD	2	0
251	Black	Female	Liver	1	Not Done	Negative	Negative	RETRANSPLANTED	1	1
251	Black	Female	Intestine	1	Not Done	Negative	Negative	RETRANSPLANTED	1	1
251	Black	Female	Pancreas	1	Not Done	Negative	Negative	RETRANSPLANTED	1	1
251	Black	Female	Liver	1	Positive	Negative	Negative	DEAD	2	0
251	Black	Female	Intestine	1	Positive	Negative	Negative	DEAD	2	0
251	Black	Female	Pancreas	1	Positive	Negative	Negative	DEAD	2	0
252	White	Female	Liver	2	Positive	Negative	Negative	LIVING	1	0
253	White	Female	Heart	0	Positive	Negative	Positive	DEAD	1	0
254	White	Female	Kidney	3	Not Reported	Not Reported	Negative	LIVING	1	0
255	Black	Male	Liver	15	Negative	Not Done	Positive	LIVING	1	0
256	Black	Female	Lung	15	Negative	Negative	Positive	DEAD	1	0
257	Black	Female	Liver	0	Positive	Not Done	Unknown	LIVING	1	0
258	Hispanic	Male	Liver	1	Negative	Negative	Negative	LIVING	1	0
259	White	Male	Heart	2	Negative	Negative	Negative	LIVING	1	1
260	Hispanic	Female	Liver	2	Positive	Negative	Negative	LIVING	1	1
260	Hispanic	Female	Intestine	2	Positive	Negative	Negative	LIVING	1	1
260	Hispanic	Female	Pancreas	2	Positive	Negative	Negative	LIVING	1	1
261	Hispanic	Male	Liver	9	Positive	Negative	Positive	LIVING	1	0
262	White	Female	Liver	1	Positive	Negative	Negative	LIVING	1	0
263	Multiracial	Male	Kidney	3	Not Reported	Not Reported	Negative	LIVING	1	0
264	Hispanic	Male	Liver	3	Positive	Negative	Negative	LIVING	1	0
265	Hispanic	Female	Liver	1	Positive	Negative	Positive	LIVING	1	0
266	Hispanic	Female	Liver	9	Positive	Negative	Positive	LIVING	1	0
267	Hispanic	Male	Liver	15	Positive	Negative	Negative	LIVING	1	0
268	Black	Male	Liver	0	Not Reported	Not Reported	Positive	LIVING	1	0
269	White	Male	Liver	0	Positive	Negative	Negative	LIVING	1	0	38
270	Black	Male	Kidney	16	Positive	Negative	Positive	LIVING	1	0
271	White	Male	Heart	0	Indeterminate	Negative	Positive	LIVING	1	0
272	White	Female	Lung	17	Positive	Negative	Positive	DEAD	1	0
273	Black	Female	Heart	18	Positive	Negative	Positive	DEAD	1	0
274	Hispanic	Female	Liver	1	Positive	Negative	Negative	LIVING	1	0
275	White	Male	Kidney	2	Positive	Negative	Not Done	LIVING	1	0
