# Supplementary material for: Epstein-Barr Virus DNAemia and post-transplant lymphoproliferative disorder in pediatric solid organ transplant recipients
Source: PLoS One. 2022 Oct 18;17(10):e0269766. doi: 10.1371/journal.pone.0269766 (PMC9578615; doi:10.1371/journal.pone.0269766)
Supplement: S3 Data — (CSV) [file pone.0269766.s003.csv]

mintday	maxtday	aoc	aoc_perday	maxebv	totalebvtest	noEBV	logmaxebv	transplant_episode	subject_id
33	317	252	0.8873239437	5	6	0	0.6989700043	1	1
					2	1		1	2
11	2248	95002.01	42.468489048	1750	78	0	3.2430380487	1	3
					8	1		1	4
407	567	2797	17.48125	117	5	0	2.0681858617	1	6
					6	1		1	7
					1	1		1	8
					6	1		1	9
84	364	100.5	0.3589285714	1	7	0	0	1	10
					5	1		1	11
					21	1		1	12
					2	1		1	13
					9	1		1	14
					3	1		1	15
38	1467	1372.375	0.9603743877	8.1	15	0	0.9084850189	1	16
					21	1		1	17
40	300	1047.1038732	4.0273225894	48.257042254	17	0	1.6835606998	1	18
40	165	739.65	5.9172	102	7	0	2.0086001718	1	19
43	2325	40559.8	17.773794917	276	32	0	2.4409090821	1	21
0	2693	267390.18	99.290820646	2520.65	75	0	3.4015125467	1	22
34	2961	1628.605	0.5564075846	6.9	22	0	0.8388490907	1	23
					13	1		1	24
					5	1		1	25
					10	1		1	26
					16	1		1	27
19	49	20296	676.53333333	86	2	0	1.9344984512	2	28
16	737	55332	76.743411928	1590	34	0	3.2013971243	1	28
					15	1		1	29
					6	1		1	30
					13	1		1	31
39	836	22944	28.787954831	592	26	0	2.7723217067	1	32
27	1580	46951.63	30.232858983	250	32	0	2.3979400087	1	33
14	261	21374.675176	86.537146462	512.0334507	7	0	2.709298334	1	34
44	257	67.5	0.3169014085	1	7	0	0	1	35
					8	1		2	36
					65	1		1	36
37	407	1203.5	3.2527027027	41.6	23	0	1.6190933306	1	37
					17	1		1	38
					18	1		2	39
					19	1		1	39
35	525	194.4	0.3967346939	9.5	10	0	0.9777236053	1	40
					34	1		1	41
25	1849	22103.85	12.118338816	260	36	0	2.414973348	1	42
34	358	7352.6496479	22.693363111	125.07922535	5	0	2.0971851829	1	44
26	507	2276	4.7318087318	38	10	0	1.5797835966	1	45
23	504	1354	2.814968815	38	10	0	1.5797835966	2	45
5	223	4718	21.642201835	236	10	0	2.372912003	1	47
0	1469	6324	4.3049693669	34	12	0	1.531478917	1	48
26	286	141	0.5423076923	4	16	0	0.6020599913	1	49
					5	1		1	50
47	3031	56.28	0.0188605898	0.56	7	0	-0.251811973	1	51
15	373	744.5	2.0796089385	10	7	0	1	1	52
26	721	629.38	0.9055827338	7	7	0	0.84509804	1	53
74	370	27083	91.496621622	1120	11	0	3.0492180227	1	54
					15	1		1	56
74	367	12165.584506	41.520766233	371.6901408	14	0	2.5701810414	1	57
28	345	23613.587148	74.490811192	219.07570423	5	0	2.3405942164	1	58
					2	1		1	59
29	1538	2.1	0.0013916501		10	0		1	60
					6	1		1	61
					15	1		1	62
27	944	4354.5	4.7486368593	578	41	0	2.7619278384	2	64
37	954	23455.5	25.578516903	578	41	0	2.7619278384	1	64
					1	1		1	65
					12	1		1	66
					3	1		1	67
33	362	1017.1	3.0914893617	13	9	0	1.1139433523	1	68
10	254	34488.5	141.34631148	1083	10	0	3.0346284566	1	69
2	1280	80.75	0.0631846635		21	0		1	70
					14	1		1	71
14	1059	64125.28	61.363904306	657	92	0	2.8175653696	1	72
33	1748	446.21	0.260180758	0.89	17	0	-0.050609993	1	73
					1	1		1	74
20	186	2197	13.234939759	37	6	0	1.5682017241	1	76
					38	1		1	77
19	2402	910.28	0.3819890894	2	14	0	0.3010299957	1	78
11	300	42	0.1453287197	1	11	0	0	1	79
15	330	771.5	2.4492063492	18	9	0	1.2552725051	1	80
					13	1		1	81
19	306	69.55	0.2423344948	1.3	8	0	0.1139433523	1	82
70	315	60.5	0.2469387755	1	5	0	0	1	83
20	1790	149.77	0.0846158192	2.1	23	0	0.3222192947	1	84
					17	1		1	85
					27	1		1	86
					6	1		1	87
					2	1		1	88
26	1637	5099.355	3.1653351955	25	20	0	1.3979400087	1	89
101	1461	12275.4	9.0260294118	89	23	0	1.9493900066	1	90
24	957	4715.1	5.0536977492	77	8	0	1.8864907252	1	91
15	1827	41974.2	23.164569536	522	21	0	2.717670503	1	92
					15	1		1	93
31	724	3.68	0.0053102453	0.32	15	0	-0.494850022	1	94
7	515	125243	246.54133858	497	20	0	2.6963563887	2	95
68	1816	54694.85	31.289959954	633	77	0	2.80140371	1	95
53	353	21.5	0.0716666667	1	8	0	0	1	96
25	203	3718.5	20.890449438	320	11	0	2.5051499783	1	97
					2	1		1	98
					8	1		1	99
81	363	87.5	0.3102836879	1	4	0	0	1	100
					11	1		1	101
12	1203	1911.71	1.6051301427	32	33	0	1.5051499783	1	102
					12	1		1	103
39	1230	7437.33	6.2446095718	62	21	0	1.7923916895	1	104
					6	1		1	105
					3	1		1	107
46	1813	79.05	0.0447368421	0.5	15	0	-0.301029996	1	108
					21	1		1	109
94	269	9191	52.52	280	9	0	2.4471580313	1	110
25	2134	74455.745	35.303814604	2200	26	0	3.3424226808	1	111
10	1511	56852.5	37.876415723	445	40	0	2.648360011	1	112
					16	1		1	113
14	334	81.5	0.2546875	2	7	0	0.3010299957	1	114
39	354	17373	55.152380952	309	11	0	2.4899584794	1	115
19	709	40.525	0.0587318841	0.19	10	0	-0.721246399	1	116
					1	1		1	117
14	18	0	0	1.7	2	0	0.2304489214	1	118
					18	1		1	119
50	248	645	3.2575757576	32	8	0	1.5051499783	1	120
					2	1		1	121
					15	1		1	122
					13	1		1	123
					4	1		1	124
23	2445	7627.32	3.1491824938	20	28	0	1.3010299957	1	125
16	2866	386.605	0.1356508772	1.5	25	0	0.1760912591	1	126
					2	1		1	127
					55	1		1	128
170	2340	4416.695	2.035343318	71	38	0	1.8512583487	1	130
					6	1		1	131
19	280	10232.566021	39.205233797	152.04225352	6	0	2.181964298	1	132
45	2308	2834.695	1.2526270437	36	53	0	1.5563025008	1	133
34	209	9919	56.68	291	10	0	2.463892989	1	134
85	1606	337.155	0.2216666667	3	9	0	0.4771212547	1	135
319	396	222.5	2.8896103896	11	3	0	1.0413926852	1	136
					9	1		1	137
23	1452	10644.85	7.4491602519	94	17	0	1.9731278536	1	138
					12	1		1	139
163	1508	1998.125	1.4855947955	9	10	0	0.9542425094	1	140
27	1758	34886	20.1536684	480	58	0	2.6812412374	1	141
25	1131	23363	21.123869801	180	18	0	2.2552725051	1	142
					15	1		1	143
					19	1		1	144
31	2416	2513.625	1.0539308176	60	39	0	1.7781512504	1	145
25	2799	1256.815	0.4530695746	14	24	0	1.1461280357	1	146
					10	1		1	147
130	1942	201	0.1109271523	1	14	0	0	1	148
43	472	8999.5	20.977855478	175	17	0	2.2430380487	1	149
12	1408	81	0.0580229226	3	33	0	0.4771212547	1	150
43	74	31	1	2	2	0	0.3010299957	1	151
61	287	64650.56338	286.06443974	2267.5792254	8	0	3.3555624695	1	152
					6	1		1	153
					25	1		1	154
					17	1		1	156
10	2173	2726.51	1.2605224226	21	24	0	1.3222192947	2	157
35	2542	854.31	0.3407698444	21	40	0	1.3222192947	1	157
87	1115	75.325	0.0732733463	0.35	12	0	-0.455931956	1	158
13	108	2474	26.042105263	238	12	0	2.3765769571	1	159
456	1759	15351.4	11.781580967	128	11	0	2.1072099696	1	160
21	721	7838	11.197142857	94	13	0	1.9731278536	1	161
18	1656	51155.68	31.230573871	991	62	0	2.9960736545	1	162
3	173	5191.5	30.538235294	25	7	0	1.3979400087	3	164
41	519	1113.25	2.3289748954	25	15	0	1.3979400087	2	164
41	2660	482.49	0.1842268041	5	11	0	0.6989700043	1	165
16	722	137925.515	195.36191926	89	24	0	1.9493900066	2	166
55	3211	54549.625	17.284418568	1073.3	100	0	3.0307211294	1	166
17	1614	156.955	0.0982811522	1.2	13	0	0.079181246	1	167
20	1826	2679.135	1.4834634551	19	26	0	1.278753601	1	168
					4	1		1	169
					1	1		1	170
19	2008	1932.815	0.9717521368	28	41	0	1.4471580313	1	171
					6	1		1	172
8	836	13155.76	15.888599034	186	43	0	2.2695129442	1	173
					8	1		1	174
15	2023	4.94	0.0024601594	0.13	52	0	-0.886056648	1	175
					9	1		1	176
30	2498	2792.49	1.1314789303	8.3	29	0	0.9190780924	1	177
85	2830	9.24	0.0033661202		15	0		1	178
248	248	0			1	0		2	179
78	482	480.76	1.19	0.32	2	0	-0.494850022	1	179
47	95	2416.5	50.34375	237	3	0	2.374748346	1	180
20	1963	2615.65	1.3461914565	4.4	18	0	0.6434526765	1	181
8	359	412933.41549	1176.4484772	9627.693662	11	0	3.9835222633	1	182
66	2293	8227.99	3.6946519982	240	38	0	2.3802112417	1	183
26	693	168.5	0.2526236882	1	10	0	0	1	185
23	1663	14994.795	9.1431676829	160	7	0	2.2041199827	1	186
					3	1		1	187
					7	1		1	188
36	2340	19881.765	8.6292382812	240	27	0	2.3802112417	1	189
0	345	13453.300176	38.995072974	353.16021127	17	0	2.547971768	1	190
44	2227	3.06	0.0014017407	0.18	72	0	-0.744727495	1	191
					10	1		1	192
31	1965	1341.1	0.6934332989	5	16	0	0.6989700043	1	193
11	256	34.5	0.1408163265	1	11	0	0	1	194
					5	1		1	195
8	324	11109.323944	35.156088429	541.85739437	13	0	2.7338850043	1	196
34	365	31.5	0.0951661631	1	11	0	0	1	197
					14	1		2	198
					14	1		1	198
					4	1		1	199
36	1314	270.47	0.2116353678	1.3	17	0	0.1139433523	1	201
					1	1		1	202
30	1968	6567.9	3.3890092879	23	16	0	1.361727836	1	203
					21	1		1	204
					15	1		1	205
					9	1		1	207
32	2671	178526.85	67.649431603	11000	61	0	4.0413926852	1	208
					8	1		1	209
48	363	941.52024648	2.9889531634	13.301056338	6	0	1.123886133	1	210
16	434	29.175	0.0697966507	0.42	8	0	-0.37675071	1	211
					15	1		1	212
31	2094	861.13	0.4174163839	12	40	0	1.079181246	1	213
30	2778	17739.965	6.4555913392	83	26	0	1.9190780924	1	214
11	224	568	2.6666666667	26	8	0	1.414973348	1	215
					1	1		1	217
358	1927	99.71	0.0635500319	0.48	7	0	-0.318758763	1	218
					4	1		1	219
					4	1		1	221
20	1106	10035.5	9.2407918969	184	45	0	2.264817823	3	222
24	1110	4932.5	4.5418968692	184	45	0	2.264817823	2	222
43	1843	19665.09	10.92505	184	86	0	2.264817823	1	222
166	1953	437.905	0.2450503637	4.2	10	0	0.6232492904	1	223
21	1460	3157.225	2.1940410007	25	48	0	1.3979400087	1	224
					16	1		1	225
28	154	864	6.8571428571	53	5	0	1.7242758696	1	226
182	1490	80166.5	61.289373089	816	22	0	2.9116901588	1	227
					2	1		1	228
15	1622	33059.5	20.572184194	110	12	0	2.0413926852	1	229
12	266	1256	4.9448818898	91	19	0	1.9590413923	1	231
4	2770	23430.5	8.4708966016	247	23	0	2.3926969533	1	232
					1	1		1	233
12	623	6.075	0.0099427169	0.81	10	0	-0.091514981	1	234
20	2019	14208.645	7.1078764382	207	40	0	2.3159703455	1	235
37	823	2389.27	3.039783715	108	32	0	2.0334237555	3	236
40	826	2380.27	3.0283333333	108	32	0	2.0334237555	2	236
49	835	3572.77	4.5455089059	108	32	0	2.0334237555	1	236
91	245	674	4.3766233766	14	3	0	1.1461280357	1	237
					13	1		1	238
26	1186	149.275	0.1286853448	2	21	0	0.3010299957	1	239
99	316	15634.5	72.048387097	272	6	0	2.434568904	1	240
24	1145	1073.135	0.9573015165	4	17	0	0.6020599913	1	242
					1	1		1	243
					2	1		1	244
					12	1		1	245
					14	1		1	246
					11	1		1	248
16	3258	73876.555	22.787339605	946.3	49	0	2.9760288401	1	249
					3	1		1	250
					1	1		2	250
					15	1		2	251
					17	1		1	251
20	2530	1532.26	0.6104621514	2.5	11	0	0.3979400087	1	252
					1	1		1	253
					9	1		1	254
					9	1		1	255
					1	1		1	256
11	2865	147304.5	51.613349685	577	27	0	2.7611758132	1	257
					5	1		1	258
					4	1		1	259
					20	1		1	260
15	319	2683.4982394	8.8272968403	45.36971831	4	0	1.6567660828	1	261
					37	1		1	262
45	1769	8776.955	5.0910411833	110	15	0	2.0413926852	1	263
16	1634	706.625	0.4367274413	6.6	26	0	0.8195439355	1	264
17	297	50516.131162	180.41475415	2059.6214789	13	0	3.3137874122	1	265
52	365	687.78873239	2.1974080907	10.105633803	4	0	1.0045635567	1	266
70	329	290.02024648	1.1197692914	17.227112676	9	0	1.2362124943	1	267
					11	1		1	268
17	833	945.82	1.1590931373	48	34	0	1.6812412374	1	269
30	1396	79.82	0.0584333821	0.52	6	0	-0.283996656	1	270
					3	1		1	271
17	2398	171479.52	72.019958001	1500	39	0	3.1760912591	1	274
					6	1		1	275
